# Supplementary material for: KIRA6 restrains the generation of myeloid-derived suppressor cells and overcomes resistance to anti-PD-1 therapy
Source: Cell Death Dis. 2025 Dec 27;17(1):149. doi: 10.1038/s41419-025-08401-6 (PMC12858800; doi:10.1038/s41419-025-08401-6)
Supplement: Supplementary file 2 — Supplementary Materials-Table S2 [file 41419_2025_8401_MOESM2_ESM.xlsx]

## Sheet: Sheet1
Table S2 KIRA6-targeting gene list
Gene ID	Gene Symbol	log2 Fold Change	P value	Average of Ctrl FPKM	Ctrl-1	Ctrl-2	Ctrl-3	KIRA6-1	KIRA6-2	KIRA6-3
ENSMUSG00000013089	Etv5	-5.91636	1.57912e-63	16.6	12.36	12.51	24.93	0.21	0.44	0.33
ENSMUSG00000019960	Dusp6	-5.26889	2.47407e-191	42.8433	39.97	45.85	42.71	1.36	1.31	1.22
ENSMUSG00000026475	Rgs16	-4.86977	2.77435e-110	27.6767	28.16	27.52	27.35	1.34	1.13	0.84
ENSMUSG00000029378	Areg	-4.60815	3.02767e-75	22.5367	22.24	23	22.37	1.27	1.17	0.79
ENSMUSG00000017897	Eya2	-4.0887	1.29829e-48	6.69667	5.41	7.2	7.48	0.52	0.52	0.34
ENSMUSG00000070348	Ccnd1	-4.03829	1.89218e-183	469.173	463.03	463.14	481.35	35.69	30.64	33.93
ENSMUSG00000024912	Fosl1	-3.77434	1.31219e-25	14.4333	10.59	9.21	23.5	1.18	1.49	1.07
ENSMUSG00000019997	Ccn2	-3.77205	2.173e-37	30.6867	22.6	24.68	44.78	2.11	2.36	3.49
ENSMUSG00000026420	Il24	-3.40825	3.92541e-84	57.4833	52.63	57.46	62.36	6.43	6.74	5.86
ENSMUSG00000016526	Dyrk3	-3.3333	2.95349e-18	5.77667	7.09	6.58	3.66	1.06	0.57	0.35
ENSMUSG00000034765	Dusp5	-3.25463	4.75696e-24	16.6933	10.35	14.49	25.24	1.63	2.42	2.14
ENSMUSG00000006445	Epha2	-3.22106	6.94519e-27	58.6033	37.24	47.63	90.94	6.01	7.61	8.62
ENSMUSG00000024486	Hbegf	-3.15422	5.43633e-76	31.8567	32.92	34.87	27.78	4.58	3.71	4.24
ENSMUSG00000032014	Oaf	-3.13801	9.431e-53	114.22	90.43	108.91	143.32	13.06	15.95	16.77
ENSMUSG00000000628	Hk2	-3.09674	4.08861e-30	13.3867	9.41	11.41	19.34	1.78	1.74	2
ENSMUSG00000037211	Spry1	-3.08574	1.77529e-21	5.34	3.65	5.28	7.09	0.53	1.02	0.68
ENSMUSG00000046223	Plaur	-3.01139	3.71328e-58	94.2533	97.1	101.44	84.22	16.29	12.8	11.78
ENSMUSG00000056758	Hmga2	-3.004	2.81516e-34	89.16	74.96	70.73	121.79	10.43	12.65	16.26
ENSMUSG00000017724	Etv4	-3.00335	2.55649e-34	22.9833	19.63	19.14	30.18	2.66	4.01	3.46
ENSMUSG00000028655	Mfsd2a	-2.99441	1.23124e-24	5.25333	4.05	5.2	6.51	0.83	0.88	0.6
ENSMUSG00000022094	Slc39a14	-2.95947	1.24548e-53	6.90333	6.29	7.08	7.34	1.06	0.83	1.23
ENSMUSG00000029019	Nppb	-2.91897	1.66464e-09	5.12667	7.1	4.35	3.93	1.44	0.63	0.26
ENSMUSG00000063767	S100a7a	-2.86978	1.41772e-18	11.1767	14	12.77	6.76	1.84	2.23	1.28
ENSMUSG00000078202	Nrarp	-2.83026	8.66444e-36	6.79	5.87	7.56	6.94	1.09	1.23	1.03
ENSMUSG00000034394	Lif	-2.78547	1.22745e-32	10.5233	10.19	11.36	10.02	2.35	1.4	1.58
ENSMUSG00000020407	Upp1	-2.78481	2.49499e-25	12.55	14.73	14	8.92	2.53	2.13	1.7
ENSMUSG00000001918	Slc1a5	-2.7747	3.42262e-29	40.0133	28.88	36.89	54.27	5.65	6.96	8.07
ENSMUSG00000050534	Htr5b	-2.74735	2.27913e-42	14.4	12.55	15.72	14.93	2.42	2.72	2.4
ENSMUSG00000025582	Nptx1	-2.72104	8.11111e-19	26.8833	17.46	22.86	40.33	3.47	4.79	6.21
ENSMUSG00000022367	Has2	-2.66294	6.5228e-55	11.57	12.74	11.26	10.71	2.02	2.18	2.22
ENSMUSG00000003355	Fkbp11	-2.63026	1.48895e-34	20.0267	22.8	20.52	16.76	4.52	3.49	3.3
ENSMUSG00000005087	Cd44	-2.59926	5.76675e-18	61.43	46.35	45.42	92.52	8.55	11.45	15.99
ENSMUSG00000002900	Lamb1	-2.59545	0.011386	29.0667	9.57	12.14	65.49	2.23	6.08	8.96
ENSMUSG00000037010	Apln	-2.59493	1.31243e-60	53.77	51.72	53.57	56.02	11.33	9.12	10.78
ENSMUSG00000121135	Hmga2-ps1	-2.57416	3.79358e-28	48.91	55.39	57.33	34.01	10.41	9.87	8.44
ENSMUSG00000010760	Phlda2	-2.56015	3.60024e-26	30.1433	33.17	32.87	24.39	7.48	5.58	4.76
ENSMUSG00000011256	Adam19	-2.55804	3.59875e-22	7.42667	5.77	6.29	10.22	1.2	1.44	1.82
ENSMUSG00000029334	Prkg2	-2.54368	8.6706e-45	13.7433	15.44	14.1	11.69	2.57	3.08	2.64
ENSMUSG00000038067	Csf3	-2.49968	1.19891e-23	13.7167	13.72	15.36	12.07	3.48	2.91	2.07
ENSMUSG00000060950	Trmt61a	-2.49909	9.15106e-37	20.6	17.97	19.83	24	4.33	4.58	3.89
ENSMUSG00000046318	Ccbe1	-2.49747	1.20703e-17	8.77333	6.66	6.67	12.99	1.41	1.75	2.34
ENSMUSG00000027611	Procr	-2.46054	8.17413e-40	20.0433	18.31	19.01	22.81	3.94	4.27	4.61
ENSMUSG00000021360	Gcnt2	-2.36216	7.9713e-45	6.79333	7.03	7.05	6.3	1.64	1.47	1.52
ENSMUSG00000023915	Tnfrsf21	-2.3621	3.99982e-36	11.68	10.21	11.28	13.55	2.47	2.7	2.83
ENSMUSG00000032038	St3gal4	-2.33519	7.36143e-31	92.4167	102.33	103.33	71.59	24.89	19.29	19.87
ENSMUSG00000031383	Dusp9	-2.33455	2.22747e-26	58.06	44.2	57.92	72.06	12.15	15.87	12.49
ENSMUSG00000028645	Slc2a1	-2.32707	1.84023e-27	17.5133	14.45	16.77	21.32	3.46	3.98	4.89
ENSMUSG00000028527	Ak4	-2.30823	2.51288e-17	10.7033	11.92	12.86	7.33	3.25	2.23	2.05
ENSMUSG00000043613	Mmp3	-2.29258	6.82512e-22	48.52	53.38	53.91	38.27	14.9	9.39	10.27
ENSMUSG00000061024	Rrs1	-2.24747	7.0866e-31	114.907	121.64	129.33	93.75	33.14	24.96	26.54
ENSMUSG00000054342	Kcnn4	-2.22402	4.58278e-20	14.6167	11.37	13.65	18.83	2.81	4.31	3.93
ENSMUSG00000110344	Smim36	-2.20349	5.33898e-17	5.55667	6.13	6.04	4.5	1.37	1.78	1.08
ENSMUSG00000029999	Tgfa	-2.18826	2.43387e-24	9.01333	7.83	7.99	11.22	2.12	2.11	2.75
ENSMUSG00000030522	Mtmr10	-2.18647	6.73644e-22	6.61333	7.55	7.44	4.85	1.93	1.47	1.68
ENSMUSG00000020534	Shmt1	-2.186	1.74103e-37	20.0233	21.21	21.48	17.38	5.54	4.82	5.06
ENSMUSG00000030609	Aen	-2.17492	3.1501e-20	16.22	17.16	18.63	12.87	5.35	3.78	3.4
ENSMUSG00000042367	Gjb3	-2.16574	5.56311e-43	36.54	35.46	38.63	35.53	9.98	9.63	8.94
ENSMUSG00000015766	Eps8	-2.16065	1.69733e-46	13.7533	15.13	13.19	12.94	3.72	3.29	3.8
ENSMUSG00000041506	Rrp9	-2.15784	1.21956e-32	68.94	69.86	74.31	62.65	20.95	17.72	15.36
ENSMUSG00000035049	Rrp12	-2.14022	5.17525e-21	27.0533	19.66	26.28	35.22	6.55	7.31	7.78
ENSMUSG00000021118	Plek2	-2.13825	1.853e-13	7.90333	9.23	9.11	5.37	2.6	1.84	1.81
ENSMUSG00000053560	Ier2	-2.1258	3.60647e-33	32.16	29.66	33.17	33.65	9.53	8.1	8.2
ENSMUSG00000045027	Prss22	-2.12404	2.27024e-15	6.92333	5.64	6.68	8.45	1.63	2.16	1.83
ENSMUSG00000028613	Lrp8	-2.12307	1.89227e-28	7.36667	6.29	7.15	8.66	1.67	2.04	2.26
ENSMUSG00000015176	Nolc1	-2.10188	5.15876e-23	89.71	74.55	77.84	116.74	20.81	25.51	27.48
ENSMUSG00000027395	Polr1b	-2.10153	4.12231e-42	16.6333	15.35	17.3	17.25	4.75	4.24	4.62
ENSMUSG00000022114	Spry2	-2.09489	1.11586e-22	22.2733	19.77	21.58	25.47	5.05	5.52	7.85
ENSMUSG00000032373	Car12	-2.09309	4.49141e-28	14.7133	12.43	13.9	17.81	4.17	3.75	4.2
ENSMUSG00000001436	Slc19a1	-2.07669	2.50921e-29	10.2667	9.56	10.83	10.41	2.9	3.19	2.44
ENSMUSG00000028195	Ccn1	-2.06246	1.70772e-14	120.63	89.18	94.81	177.9	28.44	38.2	35.39
ENSMUSG00000021281	Tnfaip2	-2.05079	1.55708e-41	39.49	37.3	41.63	39.54	12.03	11.09	10.29
ENSMUSG00000028796	Phc2	-2.02966	1.00895e-11	44.1233	30.89	35.01	66.47	8.86	14.99	14.44
ENSMUSG00000050244	Heatr1	-2.01161	1.69833e-31	23.6933	21.4	23.52	26.16	6.76	5.88	8.05
ENSMUSG00000104554	Gm4610	-1.98892	3.30056e-17	47.6933	52.68	51.91	38.49	17.62	13.25	11.05
ENSMUSG00000038279	Nop2	-1.98712	1.44033e-42	115.18	111.29	117.99	116.26	36.38	34.2	31.3
ENSMUSG00000025869	Nop16	-1.97737	4.81923e-11	80.3567	95.3	92.81	52.96	33.72	20.2	17.01
ENSMUSG00000107092	Gm7993	-1.96915	1.50301e-33	256.507	269.5	275.95	224.07	84	75.6	69.82
ENSMUSG00000023988	Bysl	-1.96872	1.07542e-30	36.1733	35.9	38.66	33.96	12.39	10.2	9.77
ENSMUSG00000028982	Slc25a33	-1.95172	3.44305e-20	13.96	14.53	14.97	12.38	4.99	4.01	3.6
ENSMUSG00000042622	Maff	-1.951	6.57749e-21	10.23	9.93	11.57	9.19	3.59	2.67	2.99
ENSMUSG00000091952	Gm17709	-1.94517	1.47423e-10	9.69667	8.57	12.22	8.3	4.1	2.25	2.39
ENSMUSG00000028967	Errfi1	-1.93906	1.48146e-37	53.58	52.68	55.47	52.59	18.03	14.91	16.05
ENSMUSG00000011179	Odc1	-1.93259	1.42107e-29	348.67	363.4	375.79	306.82	118.87	107.34	93.49
ENSMUSG00000028680	Plk3	-1.93123	8.13718e-07	5.59333	3.3	4.1	9.38	1.11	2.15	1.95
ENSMUSG00000034203	Chchd4	-1.92342	1.37784e-20	10.87	10.7	12.96	8.95	3.83	3.12	3.07
ENSMUSG00000032548	Slco2a1	-1.91937	0.00993028	8.94333	4.35	4.98	17.5	1.41	3.27	3.75
ENSMUSG00000003948	Mmd	-1.91431	2.79511e-31	84.49	85	89.84	78.63	29.41	22.24	26.94
ENSMUSG00000027076	Timm10	-1.91125	5.16904e-09	39.6933	47.52	45.81	25.75	17.13	11.85	7.67
ENSMUSG00000080845	Gm9115	-1.90854	1.31807e-17	9.04333	9.01	10.34	7.78	2.57	3.05	2.84
ENSMUSG00000028179	Cth	-1.9077	2.36798e-07	13.1467	17.56	15.81	6.07	5.66	3.3	3.21
ENSMUSG00000074364	Ehd2	-1.9035	1.21475e-14	57.4833	43.26	50.32	78.87	14.18	18.92	21.25
ENSMUSG00000004100	Ppan	-1.89842	9.95295e-30	31.1733	28.93	29.62	34.97	9.73	10.65	9
ENSMUSG00000000776	Polr3d	-1.89271	3.11923e-20	25.23	27.22	27.71	20.76	9.4	6.89	7.47
ENSMUSG00000022265	Ank	-1.88573	6.9876e-15	57.1533	45.13	47.94	78.39	14.68	18.87	21.14
ENSMUSG00000028840	Zfp593	-1.88192	2.8335e-13	5.23	6	5.75	3.94	1.88	1.58	1.5
ENSMUSG00000006442	Srm	-1.87884	2.69609e-19	120.37	102.65	104.2	154.26	36.38	43.05	35.76
ENSMUSG00000021868	Ppif	-1.87774	4.99231e-26	6.45	6.01	6.19	7.15	2.02	2.09	2.07
ENSMUSG00000028948	Nol9	-1.87353	1.28446e-25	27.13	23.67	25.56	32.16	7.81	8.65	9.65
ENSMUSG00000038059	Smim3	-1.87339	9.51622e-23	7.11	7.45	7.86	6.02	2.49	2.27	2.04
ENSMUSG00000026786	Apbb1ip	-1.87143	8.24231e-07	14.0967	8.96	8.98	24.35	2.85	4.7	6.16
ENSMUSG00000024883	Rin1	-1.87083	2.37236e-07	19.97	11.01	15.97	32.93	4.16	7.77	7.45
ENSMUSG00000052632	Asap2	-1.86337	8.21486e-07	8.7	5.4	5.72	14.98	1.99	2.57	3.94
ENSMUSG00000031778	Cx3cl1	-1.86251	1.52143e-08	7.53333	5.14	5.58	11.88	2.03	3.02	2.28
ENSMUSG00000035105	Egln3	-1.86041	9.60136e-24	18.89	16.92	17.94	21.81	6.32	6.21	5.75
ENSMUSG00000020075	Ddx21	-1.84941	2.24307e-33	90.7633	87.14	84.48	100.67	26.77	28.38	33.63
ENSMUSG00000001707	Eef1e1	-1.84916	1.16268e-11	40.05	48.72	44.09	27.34	16.94	12	9.78
ENSMUSG00000037295	Ldlrap1	-1.84167	2.66428e-20	8.51333	8.78	9.01	7.75	3.36	2.47	2.47
ENSMUSG00000047649	Cd3eap	-1.8401	3.46384e-34	34.12	34.72	35.27	32.37	11.52	11.43	10.47
ENSMUSG00000024379	Tslp	-1.83749	2.05969e-14	11.0767	13.74	10.43	9.06	3.7	3.96	3.22
ENSMUSG00000019970	Sgk1	-1.83293	7.10019e-25	18.3233	16.05	17.81	21.11	5.33	6.01	6.79
ENSMUSG00000025732	Mcrip2	-1.83254	7.11416e-16	16.81	18.58	15.3	16.55	6.2	6.09	4.24
ENSMUSG00000026558	Uck2	-1.81565	1.12435e-32	63.6	67.07	67.67	56.06	22.63	20.59	20.1
ENSMUSG00000041438	Utp4	-1.81443	6.93737e-39	77.08	74.43	74.73	82.08	26.24	25.94	24.79
ENSMUSG00000014907	Naf1	-1.81411	3.50177e-09	25.4367	18.75	20.12	37.44	5.81	8.41	11.46
ENSMUSG00000001056	Nhp2	-1.81274	4.6332e-11	274.987	320.19	306.71	198.06	123.03	86.89	62.43
ENSMUSG00000117975	Itprip	-1.81098	5.94635e-31	25.4933	23.04	25.87	27.57	7.85	8.31	9.43
ENSMUSG00000054150	Syne3	-1.81091	3.20649e-11	10.7533	8.15	9.62	14.49	2.54	3.7	4.62
ENSMUSG00000020692	Nle1	-1.80897	2.42721e-19	11.27	11.28	11.66	10.87	4.26	3.97	3.02
ENSMUSG00000018932	Map2k3	-1.80222	5.6395e-32	55.0567	50.52	54.05	60.6	17.3	20.08	18.15
ENSMUSG00000028261	Ndufaf4	-1.8004	1.10479e-18	13.1667	15.56	12.88	11.06	4.97	4.33	3.93
ENSMUSG00000053801	Grwd1	-1.78571	5.31997e-22	86.1167	87.27	92.44	78.64	34.7	27.38	25.25
ENSMUSG00000037275	Gemin5	-1.77432	1.70816e-20	23.3633	19.37	22.45	28.27	8.23	7.18	8.63
ENSMUSG00000029246	Ppat	-1.77141	5.15359e-21	22.3967	26.08	23.01	18.1	8.29	6.99	7.72
ENSMUSG00000026019	Wdr12	-1.76779	9.54361e-11	16.4733	20.26	18.69	10.47	7.21	5.11	4.54
ENSMUSG00000024785	Rcl1	-1.76487	1.54037e-11	60.63	67.46	71.59	42.84	27.35	17.67	17.15
ENSMUSG00000067367	Lyar	-1.76352	3.32447e-29	45.04	49.99	45.06	40.07	15.24	16.39	14.94
ENSMUSG00000024732	Ccdc86	-1.75825	2.34014e-23	12.7133	11.83	11.51	14.8	4.45	4.45	4.31
ENSMUSG00000027185	Nat10	-1.75605	4.13969e-16	17.5933	13.99	16.45	22.34	5.28	5.89	7.22
ENSMUSG00000074305	Peak1	-1.75247	5.62531e-07	9.74667	6.74	7.03	15.47	2.21	3.03	5.05
ENSMUSG00000038299	Wdr36	-1.75167	5.48322e-17	43.6567	50.07	48.42	32.48	17.52	13.69	14.13
ENSMUSG00000045140	Pigw	-1.74784	1.9318e-10	5.57333	6.45	6.59	3.68	2.25	1.69	1.86
ENSMUSG00000058392	Rrp1b	-1.74631	1.30389e-31	11.25	10.99	10.75	12.01	3.99	3.88	3.92
ENSMUSG00000079442	St6galnac4	-1.74173	5.23876e-16	14.23	11.65	13.07	17.97	4.21	5.62	5.18
ENSMUSG00000046711	Hmga1	-1.73888	6.00228e-18	375.933	333.57	331.41	462.82	110.04	154.3	132.77
ENSMUSG00000022346	Myc	-1.73801	0.00348063	54.0967	30.51	34.18	97.6	12.79	23.01	21.79
ENSMUSG00000032902	Slc16a1	-1.73638	3.64068e-17	90.0633	98.32	104.64	67.23	36.04	27.93	30.61
ENSMUSG00000027405	Nop56	-1.73344	2.46001e-20	141.84	151.54	149.75	124.23	59.66	45.31	44.2
ENSMUSG00000028318	Polr1e	-1.73282	2.71657e-09	10.94	12.66	12.37	7.79	5.35	3.23	2.87
ENSMUSG00000037656	Slc20a2	-1.71671	1.62112e-29	27.97	26.91	29	28	10.96	9.46	9.42
ENSMUSG00000057541	Pus7	-1.71432	2.89991e-16	21.2567	24.06	22.84	16.87	9.09	6.96	6.59
ENSMUSG00000077711	AF357399	-1.70182	0.00160672	11.6233	17.58	12.12	5.17	5.62	3.95	2.82
ENSMUSG00000009687	Fxyd5	-1.6982	2.35671e-21	28.4833	29.77	27.86	27.82	11.13	11.16	8.46
ENSMUSG00000038264	Sema7a	-1.69768	2.03786e-08	6.17	4.56	5.07	8.88	1.6	2.63	2.51
ENSMUSG00000078249	Hmga1b	-1.6922	3.29483e-17	385.22	330.6	338.55	486.51	123.01	156.62	140.52
ENSMUSG00000117771	Gm25432	-1.69172	4.08785e-13	30.2333	32.52	32.97	25.21	13.25	10.56	8.86
ENSMUSG00000022246	Rai14	-1.68325	1.43286e-28	17.6333	18.23	18.05	16.62	6.52	5.62	7.16
ENSMUSG00000028896	Rcc1	-1.68126	7.58301e-16	39.0167	42.03	43.95	31.07	16.88	13.48	12.14
ENSMUSG00000031917	Nip7	-1.67925	1.74712e-08	77.5	91.14	88.77	52.59	39.73	25.59	18.77
ENSMUSG00000032232	Cgnl1	-1.67012	1.74159e-25	33.62	30.68	32.99	37.19	12.36	10.92	13.91
ENSMUSG00000031578	Mak16	-1.66959	1.29958e-27	28.3833	28.7	27.13	29.32	10.8	9.86	10.69
ENSMUSG00000040620	Dhx33	-1.66935	2.30372e-24	5.59667	5.5	5.39	5.9	2.11	1.83	2.25
ENSMUSG00000022704	Qtrt2	-1.6673	2.61615e-19	12.95	14.13	14.27	10.45	4.93	4.39	4.98
ENSMUSG00000054027	Nt5dc3	-1.66407	1.62966e-19	15.0733	12.89	14.79	17.54	5.46	5	6.29
ENSMUSG00000040463	Mybbp1a	-1.66254	5.23232e-23	156.537	133.85	151.17	184.59	55.53	57.7	60.84
ENSMUSG00000032068	Plet1	-1.65984	2.63003e-21	21.7067	20.29	20.48	24.35	7.96	8.4	7.79
ENSMUSG00000026806	Ddx31	-1.65827	7.47587e-22	12.87	11.95	14.66	12	4.72	4.43	5.18
ENSMUSG00000040511	Pvr	-1.65662	2.75607e-19	12.8067	11.68	11.45	15.29	4.41	4.64	5.27
ENSMUSG00000005718	Tfap4	-1.65538	2.86032e-23	17.1367	17.4	17.75	16.26	6.84	6.24	5.99
ENSMUSG00000091105	Mrto4-ps2	-1.6528	6.81402e-07	5.24667	5.2	4.86	5.68	2.13	1.7	2.02
ENSMUSG00000045411	2410002F23Rik	-1.65092	2.11772e-16	18.5167	20.18	19.68	15.69	7.93	7.04	5.64
ENSMUSG00000119972	ENSMUSG00000119972	-1.64958	8.82136e-15	11.1967	12.6	11.87	9.12	3.97	4.86	3.7
ENSMUSG00000032643	Fhl3	-1.6491	2.12745e-06	24.5467	19.26	19.05	35.33	4.9	13.11	9.76
ENSMUSG00000022554	Hgh1	-1.64621	1.51717e-06	7.77333	4.99	6.2	12.13	2.09	3.47	3.25
ENSMUSG00000021070	Bdkrb2	-1.64313	6.17544e-13	20.4467	21.28	21.31	18.75	10.03	6.63	6.18
ENSMUSG00000028741	Mrto4	-1.63974	2.93489e-15	79.75	83.4	85.24	70.61	35.36	31.31	22.73
ENSMUSG00000001507	Itga3	-1.63844	0.00907021	174.03	96.08	130.63	295.38	33.95	72.94	92.37
ENSMUSG00000021890	Eaf1	-1.6353	1.38369e-22	24.7667	26.28	25.18	22.84	10.55	8.27	9.11
ENSMUSG00000028792	Ak2	-1.63427	1.35471e-21	110.483	119.36	117.97	94.12	46.32	39.94	38.35
ENSMUSG00000027889	Ampd2	-1.63348	1.6064e-05	9.48	5.44	7.26	15.74	2.13	4.41	4.32
ENSMUSG00000027800	Tm4sf1	-1.63275	6.31382e-13	160.513	185.63	174.06	121.85	72.15	61.09	47.45
ENSMUSG00000028889	Yrdc	-1.63171	8.28444e-15	31.8467	23.87	34.54	37.13	11.3	13.05	11.8
ENSMUSG00000032281	Acsbg1	-1.6311	7.43099e-12	17.49	20.41	17.71	14.35	8.29	6.31	5.1
ENSMUSG00000056962	Jmjd6	-1.62859	8.37741e-14	13.54	15.47	14.45	10.7	6.09	4.77	4.44
ENSMUSG00000026377	Nifk	-1.62825	1.91597e-08	83.44	103.35	97.16	49.81	40.31	29.36	24.33
ENSMUSG00000017210	Med24	-1.62495	8.37508e-15	24.6867	20.78	22.6	30.68	7.48	10.31	10.48
ENSMUSG00000046798	Cldn12	-1.62411	2.73566e-17	24.45	25.33	28.46	19.56	10.18	8.26	9.34
ENSMUSG00000046675	Tmem251	-1.62306	2.77712e-10	12.4667	14.45	14.53	8.42	5.63	4.47	4.03
ENSMUSG00000073775	Kti12	-1.62156	4.63926e-17	29.38	24.01	31.96	32.17	10.18	12.43	10.98
ENSMUSG00000021701	Plk2	-1.61944	2.10327e-16	20.63	22.29	21.65	17.95	9.43	6.86	7.19
ENSMUSG00000044026	Slc35g1	-1.61937	1.282e-08	10.8167	12.7	13.19	6.56	5.05	3.31	3.93
ENSMUSG00000002068	Ccne1	-1.6186	1.00077e-19	13.2767	12.36	12.75	14.72	4.84	4.72	5.66
ENSMUSG00000085156	Snhg15	-1.61816	7.31677e-10	5.22333	5.95	5.36	4.36	2.51	1.99	1.44
ENSMUSG00000030888	Rrp8	-1.61506	6.36537e-14	32.1	34.63	37.53	24.14	13.93	12.16	10.54
ENSMUSG00000038587	Akap12	-1.61105	1.77032e-09	6.57667	5.39	5.21	9.13	2.05	2.38	3.18
ENSMUSG00000031467	Agpat5	-1.61045	8.34204e-13	10.76	11.97	12.19	8.12	5.02	3.59	3.71
ENSMUSG00000032834	Pwp2	-1.60868	2.15108e-23	29.7767	26.57	30.18	32.58	11.81	10.41	12.1
ENSMUSG00000035095	Fam167a	-1.60684	1.29687e-11	8.43	6.72	7.83	10.74	2.67	3.16	3.95
ENSMUSG00000048007	Timm8a1	-1.60125	1.89268e-10	54.83	63.47	62.36	38.66	24.53	22.48	16.06
ENSMUSG00000022176	Rem2	-1.59217	3.28871e-19	10.86	10.91	10.91	10.76	4.31	4.44	3.89
ENSMUSG00000037278	Tmem97	-1.58771	2.88787e-24	120.78	115.06	115.32	131.96	46.47	51.14	43.57
ENSMUSG00000028776	Tinagl1	-1.58764	7.78249e-26	73.2867	64.2	78.62	77.04	29.33	28.68	27.58
ENSMUSG00000024803	Ankrd1	-1.5868	3.14064e-24	46.2133	51.33	46.79	40.52	18.68	17.5	17.79
ENSMUSG00000051335	Gfod1	-1.58609	1.88323e-12	5.87	4.28	6.16	7.17	2.13	2.26	2.5
ENSMUSG00000016181	Utp25	-1.58516	1.60715e-17	10.7	11.32	11.4	9.38	4.81	3.68	3.99
ENSMUSG00000046441	Cmtr2	-1.58256	4.42373e-11	8.36667	9.13	9.69	6.28	3.89	2.6	3.27
ENSMUSG00000028633	Ctps	-1.58097	1.91764e-22	84.5667	77.39	80.81	95.5	28.39	35.03	36.24
ENSMUSG00000022325	Pop1	-1.57959	7.72791e-18	21.59	21.71	23.56	19.5	9.79	7.32	8.18
ENSMUSG00000021595	Nsun2	-1.57818	2.04777e-09	66.7867	77.45	79.51	43.4	33.16	23.29	21.52
ENSMUSG00000031562	Dctd	-1.57108	6.82229e-22	30.55	29.26	29.78	32.61	13.08	12.05	10.94
ENSMUSG00000026694	Eef1aknmt	-1.56687	9.24756e-27	7.12333	6.77	7.52	7.08	2.82	2.74	2.88
ENSMUSG00000038335	Tsr1	-1.56575	2.19196e-16	31.6133	35.95	33.88	25.01	13.75	11.89	11.75
ENSMUSG00000030188	Magohb	-1.56451	5.35066e-09	18.4067	20.47	19.73	15.02	9.07	7.82	4.8
ENSMUSG00000049957	Ccdc137	-1.5643	1.53977e-07	11.6067	13.12	13.52	8.18	6.45	3.19	4.01
ENSMUSG00000010048	Ifrd2	-1.5637	6.73458e-17	23.9567	20.25	23.44	28.18	9.22	10.1	9.19
ENSMUSG00000078713	Tomm5	-1.55815	1.34564e-09	190.77	217.45	205.58	149.28	90.77	85.13	49.98
ENSMUSG00000036160	Surf6	-1.55152	4.37692e-11	12.4733	14.07	13.82	9.53	6.09	4	4.78
ENSMUSG00000001674	Ddx18	-1.54995	1.34232e-13	106.577	121.96	115.07	82.7	50.84	37.58	38.82
ENSMUSG00000019850	Tnfaip3	-1.54538	8.35152e-23	15.9	14.98	15.06	17.66	5.83	6.26	7.1
ENSMUSG00000026974	Zmynd19	-1.53885	6.3785e-10	29.9967	34.75	33.83	21.41	15.26	10.84	9.9
ENSMUSG00000021822	Plau	-1.53764	1.56995e-26	48.4933	45.49	48.7	51.29	17.97	19.57	21.26
ENSMUSG00000025591	Tma16	-1.5366	4.22425e-13	6.60667	7.73	7.22	4.87	2.68	2.78	2.52
ENSMUSG00000041057	Wdr43	-1.53658	1.3655e-25	37.8267	40.87	36.6	36.01	13.29	16.19	16.43
ENSMUSG00000032515	Csrnp1	-1.53651	2.51745e-07	6.30667	4.33	5.93	8.66	1.93	3.32	2.44
ENSMUSG00000022962	Gart	-1.53546	6.76288e-31	64.3367	60.69	63.78	68.54	24.98	25.39	27.72
ENSMUSG00000028683	Eif2b3	-1.52627	3.79583e-11	10.9833	12.49	12.12	8.34	5.37	4.27	3.67
ENSMUSG00000113749	Mrto4-ps1	-1.52618	2.06804e-09	21.32	23.62	23.03	17.31	10.2	9.29	6.36
ENSMUSG00000001785	Pwp1	-1.52373	3.56533e-08	38.9567	47.59	45.28	24	19.89	13.55	13.82
ENSMUSG00000028069	Gpatch4	-1.51994	1.33913e-16	29.3733	31.45	30.81	25.86	13.27	12.27	10.32
ENSMUSG00000020089	Ppa1	-1.51613	1.76963e-10	148.243	168.33	168.87	107.53	75.54	55.67	49.6
ENSMUSG00000026784	Pdss1	-1.51054	2.67917e-09	9.45667	11.77	10.39	6.21	4.36	3.61	3.64
ENSMUSG00000042354	Gnl3	-1.51053	9.74493e-21	20.01	22.45	18.76	18.82	7.67	9.16	7.85
ENSMUSG00000021692	Dimt1	-1.50298	3.07989e-09	10.1567	11.53	11.44	7.5	4.9	4.49	3.11
ENSMUSG00000022863	Btg3	-1.50171	1.28492e-14	17.2033	19.54	18.33	13.74	7.78	6.93	6.55
ENSMUSG00000008136	Fhl2	-1.50046	3.07433e-11	37.2233	41.67	40.58	29.42	18.94	13.98	13.01
ENSMUSG00000031976	Urb2	-1.49721	1.35656e-10	26.8933	21.28	24.03	35.37	9.52	10.19	13.97
ENSMUSG00000021678	F2rl1	-1.49557	1.74552e-08	6.32333	5.19	5.55	8.23	1.93	2.88	3.12
ENSMUSG00000041747	Utp15	-1.494	3.3871e-21	15.3133	14.77	16.12	15.05	6.85	5.62	6.6
ENSMUSG00000003500	Impdh1	-1.49013	5.66132e-09	14.18	10.99	12.09	19.46	4.81	6.67	6.36
ENSMUSG00000047221	Fam185a	-1.4804	8.55452e-13	10.8567	12.1	11.99	8.48	4.99	4.5	4.13
ENSMUSG00000054079	Utp18	-1.47746	2.37051e-08	24.3267	30.54	27.05	15.39	12.25	8.91	9.34
ENSMUSG00000029036	Atad3a	-1.47547	4.10516e-17	30.75	30.36	31.68	30.21	15.17	11.59	11.96
ENSMUSG00000041372	B4galnt3	-1.47439	3.06117e-06	5.60667	3.6	5.2	8.02	1.71	2.32	3.12
ENSMUSG00000041836	Ptpre	-1.47377	1.26798e-22	5.58	5.84	5.78	5.12	2.29	2.37	2.4
ENSMUSG00000022797	Tfrc	-1.47207	3.84149e-09	70.9633	88.83	80.96	43.1	31.86	29.75	27.88
ENSMUSG00000040596	Pogk	-1.47067	1.15696e-16	10.53	10.71	10.78	10.1	4.63	3.56	5.17
ENSMUSG00000042729	Wdr74	-1.46802	6.49679e-09	69.3333	77.82	78.27	51.91	38.24	26.67	22.43
ENSMUSG00000025494	Sigirr	-1.46711	2.16022e-16	22.0867	20.43	20.08	25.75	9.02	10.03	9.06
ENSMUSG00000020205	Phlda1	-1.46573	2.59569e-08	25.5567	21.35	20.62	34.7	7.9	12	12.86
ENSMUSG00000032215	Rsl24d1	-1.46395	1.18424e-12	96.58	109.45	105.19	75.1	47.5	39.16	35.73
ENSMUSG00000024037	Wdr4	-1.45516	1.28929e-11	12.0533	9.7	11.85	14.61	5.55	5.44	4.43
ENSMUSG00000052684	Jun	-1.45328	5.62871e-16	32.0633	27.16	31.86	37.17	12.49	13.27	15.51
ENSMUSG00000027293	Ehd4	-1.45168	2.62957e-15	39.41	42.83	42.51	32.89	19.09	14.63	16.74
ENSMUSG00000038214	Bend3	-1.4471	2.19846e-07	8.23	6.19	6.65	11.85	2.7	3.86	4.13
ENSMUSG00000026600	Soat1	-1.44675	1.46928e-18	11.79	10.9	11.97	12.5	4.77	4.49	5.98
ENSMUSG00000095567	Noc2l	-1.4435	5.31514e-22	86.02	78.28	86.97	92.81	38.84	37.2	34.98
ENSMUSG00000033166	Dis3	-1.44339	4.06273e-13	18.29	21.1	19.93	13.84	8.58	7.12	7.85
ENSMUSG00000042228	Lyn	-1.43755	1.5144e-14	7.21667	6.54	6.93	8.18	2.81	3.09	3.5
ENSMUSG00000042660	Wdr55	-1.43719	3.42743e-11	21.6633	23.1	24.3	17.59	10.92	9.18	7.85
ENSMUSG00000005667	Mthfd2	-1.43654	1.00913e-17	24.38	24.92	25.71	22.51	11.12	11.21	9.23
ENSMUSG00000025047	Pdcd11	-1.43221	1.63164e-07	18.1767	13.49	15.23	25.81	6	7.56	10.31
ENSMUSG00000025364	Pa2g4	-1.42832	2.05874e-27	347.71	341.65	336.09	365.39	147.74	157.44	148.88
ENSMUSG00000039356	Exosc2	-1.42758	2.3014e-08	39.57	45.21	45.31	28.19	21.86	16.08	13.33
ENSMUSG00000020706	Ftsj3	-1.42337	1.16033e-29	45.2733	44.82	44.91	46.09	18.94	19.58	20.86
ENSMUSG00000054855	Rnd1	-1.4209	4.74971e-08	9.31333	10.15	10.01	7.78	5.48	3.48	3.16
ENSMUSG00000041025	Iffo2	-1.42013	8.81698e-07	12.47	7.8	11.96	17.65	4.24	5.53	6.74
ENSMUSG00000026659	Dusp12	-1.41508	4.3411e-06	8.82	10.87	10.23	5.36	5.04	3.46	3.01
ENSMUSG00000021079	Timm9	-1.4117	6.48326e-18	6.42	6.3	6.61	6.35	2.7	2.88	2.89
ENSMUSG00000071470	Ccnb1ip1	-1.41107	1.0856e-06	13.11	15.08	16.51	7.74	6.57	5.74	4.9
ENSMUSG00000028322	Exosc3	-1.40629	3.19138e-10	27.5567	31.41	31.59	19.67	12.74	11.98	11.68
ENSMUSG00000026596	Abl2	-1.40607	8.64002e-14	10.45	10.26	9.85	11.24	4.4	3.75	5.76
ENSMUSG00000038510	Rpf2	-1.40503	4.70441e-10	26.7533	33.95	26.9	19.41	11.49	12.78	11.16
ENSMUSG00000013091	Tmem190	-1.40306	0.00320469	6.25667	3.53	4.18	11.06	1.29	3.97	3.18
ENSMUSG00000022792	Yars2	-1.39749	7.17655e-14	11.77	10.05	13.76	11.5	5.27	4.9	5.52
ENSMUSG00000029415	Sdad1	-1.39698	5.34578e-18	11.5733	12.69	11.44	10.59	5.22	4.6	5.61
ENSMUSG00000022476	Polr3h	-1.39596	1.22781e-07	7.06667	7.4	7.93	5.87	4.3	2.6	2.45
ENSMUSG00000018547	Pip4k2b	-1.38988	7.4843e-18	26.1267	26.55	28.64	23.19	12.52	10.39	12.05
ENSMUSG00000029326	Enoph1	-1.38804	1.6e-10	26.8633	29.01	30.41	21.17	14.02	11.84	10
ENSMUSG00000027351	Spred1	-1.38703	8.73074e-09	9.30667	7.98	7.99	11.95	3.33	3.85	5.41
ENSMUSG00000017999	Ddx27	-1.38132	3.35865e-14	28.4367	30.65	31.44	23.22	14.16	11.57	12.51
ENSMUSG00000027722	Spata5	-1.37764	6.33561e-10	14.3533	16.79	15.5	10.77	7.48	6.04	5.78
ENSMUSG00000033285	Wdr3	-1.37733	9.97598e-20	27.18	29	29	23.54	12.42	12.14	12.15
ENSMUSG00000000561	Wdr77	-1.37692	1.35965e-23	30.2433	30.74	29.94	30.05	14.11	12.64	14.14
ENSMUSG00000029507	Pus1	-1.37405	5.29158e-14	37.39	35.76	39.93	36.48	18.99	17.35	14.14
ENSMUSG00000041313	Slc7a1	-1.37319	1.73613e-08	10.5033	8.08	9.37	14.06	3.92	4.48	5.95
ENSMUSG00000021018	Polr2h	-1.37251	1.57222e-06	39.1233	45.5	45.59	26.28	22.57	17.72	12.32
ENSMUSG00000053846	Lipg	-1.37126	2.98928e-10	15.6833	13.39	14.38	19.28	5.72	6.92	8.79
ENSMUSG00000024613	Tcof1	-1.37054	4.95939e-05	21.8333	14.04	15.87	35.59	6.84	11.55	11.57
ENSMUSG00000035397	Klf16	-1.36998	0.000190587	12.28	8.01	9.13	19.7	3.22	6.8	6.88
ENSMUSG00000061458	Nol10	-1.3673	1.85473e-12	29.7	26.09	27.21	35.8	11.33	14.32	14.98
ENSMUSG00000003848	Nob1	-1.36413	2.05438e-10	35.2367	37.52	39.97	28.22	19.34	15.05	13.41
ENSMUSG00000017607	Tns4	-1.36368	1.36908e-07	49.4133	37.53	40.4	70.31	17.8	23.44	26.72
ENSMUSG00000027613	Eif6	-1.36228	7.64105e-12	80.59	85.49	86.72	69.56	44	35.43	30.1
ENSMUSG00000025324	Atp10a	-1.36223	4.09345e-16	8.08333	8.05	8.19	8.01	3.86	3.18	4
ENSMUSG00000025383	Il23a	-1.35882	2.95807e-12	12.8267	12.86	13.65	11.97	6.82	5.28	5.4
ENSMUSG00000028729	Ebna1bp2	-1.35223	2.60733e-07	52.1333	62.54	61.12	32.74	28.95	22.14	20.15
ENSMUSG00000055612	Cdca7	-1.35102	6.27489e-11	49.7533	52.05	56.88	40.33	27.49	20.4	20.27
ENSMUSG00000002825	Qtrt1	-1.35062	6.75769e-11	18.22	17.68	20.37	16.61	9.76	8.32	6.89
ENSMUSG00000050931	Sgms2	-1.35008	2.76466e-13	16.6567	16.66	16.27	17.04	7.05	6.32	9.67
ENSMUSG00000035246	Pcyt1b	-1.34534	6.20818e-13	15.59	15.36	14.71	16.7	5.76	6.98	8.93
ENSMUSG00000079575	Rbpj-ps3	-1.33799	4.48273e-06	42.6667	32.71	32.14	63.15	15.18	19.85	24.79
ENSMUSG00000033706	Smyd5	-1.33759	4.75264e-18	18.2733	18.72	18.36	17.74	8.96	8.76	7.63
ENSMUSG00000029594	Rbm19	-1.33233	6.50062e-15	18.9267	17.65	20.59	18.54	9.97	7.98	8.38
ENSMUSG00000031453	Rasa3	-1.32792	3.85939e-13	20.5033	20.83	21.76	18.92	10.87	7.71	10.05
ENSMUSG00000018143	Mafk	-1.32727	8.06207e-12	10.1667	10.38	10.49	9.63	5.63	4.26	4.27
ENSMUSG00000020869	Lrrc59	-1.32688	2.78653e-11	212.35	230.29	237.36	169.4	116.47	85.78	93.86
ENSMUSG00000001627	Ifrd1	-1.32603	6.02651e-09	24.3933	27.5	27.61	18.07	13.9	10.01	10.07
ENSMUSG00000001305	Rrp15	-1.32255	7.46561e-09	21.8133	18.89	18.71	27.84	8.2	12.19	10.41
ENSMUSG00000049553	Polr1a	-1.32166	0.000268652	9.85333	6.26	7.04	16.26	2.89	4.59	6.56
ENSMUSG00000026283	Ing5	-1.32161	1.76451e-07	12.9067	14.76	14.79	9.17	7.62	5.1	5.31
ENSMUSG00000033909	Usp36	-1.32021	0.000304391	7.12	4.27	5.53	11.56	2	3.82	4.31
ENSMUSG00000027540	Ptpn1	-1.31956	6.19314e-17	15.7433	13.91	16.52	16.8	7.57	7.15	7.43
ENSMUSG00000021149	Gtpbp4	-1.31792	4.19034e-09	14.2433	17.12	15.9	9.71	7.16	6.56	6.27
ENSMUSG00000017499	Cdc6	-1.31739	2.69091e-15	17.9667	15.98	17.24	20.68	8.24	8.19	8.94
ENSMUSG00000022682	Rrn3	-1.31674	2.75067e-09	49.54	54.24	57.93	36.45	27.76	20.94	20.78
ENSMUSG00000031788	Kifc3	-1.31647	5.02402e-05	11.9133	6.92	10.93	17.89	3.9	6.46	6.59
ENSMUSG00000040034	Nup43	-1.3133	3.58687e-05	30.1233	39.14	33.93	17.3	18.54	13.77	9.86
ENSMUSG00000031657	Heatr3	-1.31241	5.02386e-13	45.1433	49.92	47.16	38.35	24.48	18.95	20.21
ENSMUSG00000023150	Ivns1abp	-1.31051	1.44075e-10	40.9167	46.56	46.63	29.56	20.77	18.48	18.5
ENSMUSG00000020549	Elac2	-1.30964	4.30834e-19	21.99	21.14	23.89	20.94	10.48	10.08	10.59
ENSMUSG00000013701	Timm23	-1.30596	4.46651e-06	92.66	115.15	106.16	56.67	55.89	40.91	33.74
ENSMUSG00000022557	Bop1	-1.30474	1.47497e-07	41.3167	30.06	38	55.89	15.95	22.93	20.16
ENSMUSG00000000916	Nsun5	-1.3037	5.94772e-15	6.91	6.44	7.02	7.27	3.09	3.23	3.52
ENSMUSG00000068196	Col8a1	-1.3003	4.11902e-05	12.7033	9.07	10.14	18.9	3.82	6.43	8.08
ENSMUSG00000024955	Esrra	-1.29903	0.000268807	6.29333	3.66	4.82	10.4	2.24	3.57	3.25
ENSMUSG00000021952	Xpo4	-1.29897	9.8504e-13	10.6833	10.28	10.74	11.03	4.46	4.4	6.46
ENSMUSG00000056952	Tatdn2	-1.29868	2.09636e-17	28.31	25.53	30.99	28.41	13.47	13.93	13.01
ENSMUSG00000039693	Msantd3	-1.29501	1.0012e-06	20.4	24.81	22.18	14.21	12.27	8.6	8.12
ENSMUSG00000029344	Tpst2	-1.2937	1.43948e-12	29.0733	23.84	30.43	32.95	13.67	14.76	13.24
ENSMUSG00000029657	Hsph1	-1.28974	3.63646e-15	32.8833	34.75	35.43	28.47	16.4	13.59	17.22
ENSMUSG00000029500	Pgam5	-1.28634	3.50318e-08	82.5467	93.31	93.08	61.25	49.47	35.09	33.55
ENSMUSG00000031403	Dkc1	-1.28581	2.8203e-17	28.1333	30.96	27.49	25.95	12.21	14.67	13.71
ENSMUSG00000047281	Sfn	-1.28313	1.46293e-09	44.8	48.26	49.64	36.5	24.97	21.85	17.49
ENSMUSG00000023110	Prmt5	-1.28243	2.59824e-18	48.8	49.02	50.6	46.78	25.42	23	21.91
ENSMUSG00000023156	Rpp14	-1.28211	9.28004e-07	24.8967	29.6	27.59	17.5	15.37	9.99	10.35
ENSMUSG00000020834	Dhrs13	-1.27954	5.72678e-13	9.51667	9.1	9.74	9.71	4.5	4.44	4.84
ENSMUSG00000028927	Padi2	-1.2793	1.95338e-05	5.23333	4.08	4.11	7.51	1.85	2.45	3.35
ENSMUSG00000022299	Slc25a32	-1.27903	9.3203e-12	8.56	7.91	7.83	9.94	3.64	3.99	4.82
ENSMUSG00000026037	Orc2	-1.27763	3.56181e-07	22.2267	27.62	25.02	14.04	11.65	10.69	9.72
ENSMUSG00000035678	Tnfsf9	-1.27606	4.49928e-06	5.15333	4.56	4.98	5.92	1.74	2.55	3.24
ENSMUSG00000026192	Atic	-1.27597	3.58288e-23	84.8033	82.55	87.73	84.13	42.08	40.57	40.29
ENSMUSG00000018428	Akap1	-1.27424	1.20196e-11	17.68	15.23	17.11	20.7	7.23	9.12	9.43
ENSMUSG00000024312	Wdr46	-1.27298	1.52644e-16	48.8867	47.15	53	46.51	25.33	23.83	21.75
ENSMUSG00000042719	Naa25	-1.26997	4.90399e-15	11.51	11.19	10.4	12.94	5.09	5.65	6.08
ENSMUSG00000003541	Ier3	-1.2697	3.12566e-12	60.7367	55.61	63.56	63.04	31.68	31.69	24.9
ENSMUSG00000074182	Znhit6	-1.26844	1.08518e-13	17.7233	19	16.13	18.04	7.83	9.63	8.44
ENSMUSG00000024528	Srfbp1	-1.26784	6.08457e-07	5.44	6.05	6.16	4.11	3.27	2.5	2.11
ENSMUSG00000024841	Eif1ad	-1.26784	5.27111e-16	34.57	36.4	32.43	34.88	17.87	16.93	15.57
ENSMUSG00000036208	Nepro	-1.26618	3.2815e-11	5.07667	5.68	5.1	4.45	2.73	2.28	2.39
ENSMUSG00000039191	Rbpj	-1.26441	7.5534e-05	6.55667	4.79	4.9	9.98	2.17	3.17	4.35
ENSMUSG00000026728	Vim	-1.26322	3.03166e-08	468.377	393.89	397.29	613.95	175.61	259.48	254.6
ENSMUSG00000021276	Cinp	-1.26244	2.48504e-07	42.8267	48.92	48.95	30.61	25.71	20.17	16.38
ENSMUSG00000031904	Slc7a6	-1.26081	2.60623e-13	19.2533	19.95	20.11	17.7	10.38	7.9	9.89
ENSMUSG00000026414	Tnnt2	-1.25855	1.23285e-08	24.1033	27.7	26.6	18.01	14.03	11.15	10.01
ENSMUSG00000031826	Usp10	-1.25411	8.9665e-15	23.4967	20.53	22.76	27.2	10.92	11.49	12.27
ENSMUSG00000035900	Gramd4	-1.25378	1.20175e-14	8.41667	7.66	8.67	8.92	4.12	3.87	4.42
ENSMUSG00000025995	Wdr75	-1.25318	1.39356e-12	26.5267	29.57	27.66	22.35	14.38	12.58	12.01
ENSMUSG00000053740	Gm6457	-1.25172	9.81437e-06	15.2767	18.53	16.14	11.16	9.14	6.58	6.66
ENSMUSG00000001473	Tubb6	-1.24736	2.74192e-21	147.03	142.64	152.14	146.31	72.56	75.66	69.2
ENSMUSG00000034248	Slc25a37	-1.24529	2.26514e-18	13.17	13.46	13.32	12.73	6.7	6.19	6.61
ENSMUSG00000070738	Dgkd	-1.24446	1.1759e-11	23.8533	25.65	25.86	20.05	13.43	10.17	11.65
ENSMUSG00000027804	Ppid	-1.24347	6.15722e-18	44.7067	44.89	43.07	46.16	19.09	23.71	23.72
ENSMUSG00000031434	Morc4	-1.24151	3.13033e-10	15.32	13.69	13.69	18.58	6.67	7.17	9.03
ENSMUSG00000026520	Pycr2	-1.23553	5.62282e-12	53.6633	53.06	56.45	51.48	30.74	26.69	22.31
ENSMUSG00000022814	Umps	-1.23322	5.77009e-20	62.8367	63.04	63.4	62.07	33.01	30.14	30.64
ENSMUSG00000021048	Mthfd1	-1.23258	1.43689e-11	85.25	89.85	95.2	70.7	48.32	37.1	41.62
ENSMUSG00000020116	Pno1	-1.23241	7.11839e-07	84.32	102.66	92.67	57.63	51.62	37.15	36.5
ENSMUSG00000063480	Snu13	-1.23151	2.47143e-07	91.3267	104.09	104.54	65.35	55.64	43.59	36.46
ENSMUSG00000000934	Top1mt	-1.23095	7.42854e-08	5.93667	6.24	5.25	6.32	3.42	2.96	2.49
ENSMUSG00000025511	Tspan4	-1.2306	1.8896e-14	65.9033	59.62	67.09	71	34.76	33.96	29.81
ENSMUSG00000049866	Arl4c	-1.2298	4.68087e-17	46.1567	45.4	48.63	44.44	25.06	20.95	23.02
ENSMUSG00000031530	Dusp4	-1.22874	1.02026e-09	20.15	16.38	20.11	23.96	9.54	9.14	11.62
ENSMUSG00000033294	Noc4l	-1.22819	3.50695e-17	31.9267	30.03	33.41	32.34	15.54	16.81	15.53
ENSMUSG00000000884	Gnb1l	-1.22789	4.94944e-06	5.56333	6.41	6.21	4.07	3.48	2.73	2.07
ENSMUSG00000067150	Xpo5	-1.2275	7.98258e-17	32.9333	30.8	33.21	34.79	15.72	15.03	18.77
ENSMUSG00000036285	Noa1	-1.22735	2.23916e-05	13.7567	9.23	12.38	19.66	5.08	8.09	7.62
ENSMUSG00000018239	Zcchc10	-1.22693	4.23002e-10	19.0233	21.21	17.52	18.34	9.9	7.89	10.76
ENSMUSG00000028010	Gar1	-1.22575	1.25644e-10	40.5733	48.94	36.46	36.32	20.17	22.23	18.49
ENSMUSG00000012889	Podnl1	-1.22563	3.07777e-09	10.0167	7.88	10.16	12.01	4.67	5.09	5.32
ENSMUSG00000021645	Smn1	-1.22559	4.09106e-10	23.2633	24.39	24.74	20.66	13.9	10.17	10.73
ENSMUSG00000029642	Polr1d	-1.22407	1.77707e-07	77.9867	91.03	86.15	56.78	47.47	37.56	31.47
ENSMUSG00000017801	Mlx	-1.2202	2.89353e-10	25.3533	26.27	26.96	22.83	15.07	11.18	11.82
ENSMUSG00000029338	Antxr2	-1.21848	3.44056e-14	13.13	12.47	12.8	14.12	6.35	5.93	7.59
ENSMUSG00000017765	Slc12a4	-1.21374	0.000160769	10.0867	6.78	8.39	15.09	3.34	5.73	6.36
ENSMUSG00000032477	Cdc25a	-1.21349	1.57318e-13	15.0367	14.9	15.9	14.31	8.18	6.38	8.2
ENSMUSG00000057497	Fam136a	-1.21128	2.7324e-05	41.84	51.31	48.32	25.89	27.82	18.26	16.84
ENSMUSG00000001131	Timp1	-1.21038	1.27138e-14	55.1067	53.69	56.24	55.39	28.85	28.56	26.16
ENSMUSG00000027962	Vcam1	-1.21008	5.91796e-16	9.40667	9.08	9.22	9.92	4.99	4.59	4.69
ENSMUSG00000047260	Emc6	-1.20713	5.11844e-07	58.4833	65.88	67.21	42.36	36.45	26.89	25.07
ENSMUSG00000023942	Slc29a1	-1.20674	1.49216e-12	30.29	26.99	28.6	35.28	13.94	15.33	16.98
ENSMUSG00000078652	Psme3	-1.20602	8.7849e-18	108.247	103.42	105.58	115.74	56.67	50.91	57.32
ENSMUSG00000014859	E2f4	-1.20388	8.01085e-09	48.1967	41.94	41.6	61.05	20.67	27.11	26.05
ENSMUSG00000004356	Utp20	-1.20304	1.35689e-05	18.7067	14.83	15.92	25.37	7.05	8.16	13.62
ENSMUSG00000030057	Cnbp	-1.19861	6.61468e-05	282.663	356.06	335.8	156.13	183.02	131.24	114.71
ENSMUSG00000048612	Myof	-1.19671	6.19796e-05	36.9633	26.94	30.05	53.9	13.42	17.15	26.7
ENSMUSG00000002984	Tomm40	-1.19666	1.9124e-14	31.51	28.01	30.92	35.6	15.49	16.43	16.44
ENSMUSG00000057561	Eif1a	-1.19645	1.47774e-06	32.41	40.58	36.25	20.4	18.03	16.45	14.98
ENSMUSG00000115219	Eef1akmt4	-1.19545	3.87584e-07	8.33333	9.87	7.36	7.77	4.96	4.18	3.59
ENSMUSG00000022724	Riox2	-1.19432	3.9486e-09	7.64	8.42	8.43	6.07	4.36	3.66	3.67
ENSMUSG00000038028	Tigar	-1.19275	3.01083e-11	6.09333	6.05	6.51	5.72	3.01	3.42	2.93
ENSMUSG00000032714	Syde1	-1.1927	0.000129742	11.23	8.05	8.28	17.36	4.46	6.59	6.34
ENSMUSG00000040688	Tbl3	-1.19246	5.93914e-13	21.1867	18.78	21.07	23.71	10.89	11.56	10.12
ENSMUSG00000026181	Ppm1f	-1.18923	1.62963e-06	23.7333	26.04	26.69	18.47	16.17	9.76	10.36
ENSMUSG00000032002	Dcun1d5	-1.18776	3.27229e-06	64.2933	77.92	73.36	41.6	40.08	30.04	28.38
ENSMUSG00000039682	Lap3	-1.18728	3.88263e-08	76.6367	89.13	83.6	57.18	45.69	38.47	33.44
ENSMUSG00000034595	Ppp1r18	-1.18553	1.4139e-05	38.91	29.79	30.69	56.25	15.1	21.1	24.4
ENSMUSG00000026036	Nif3l1	-1.18516	3.14088e-06	14.2833	16.01	16.78	10.06	9.39	6.45	6.06
ENSMUSG00000093798	Gm8355	-1.18478	5.62906e-06	10.0133	10.53	12.08	7.43	6.47	4.55	4.33
ENSMUSG00000053553	3110082I17Rik	-1.18427	1.06301e-06	25.99	29.95	28.01	20.01	16.64	13.02	10.23
ENSMUSG00000047821	Trim16	-1.18421	1.0955e-13	10.0533	9.5	10.46	10.2	5.47	4.94	5.12
ENSMUSG00000026857	Ntmt1	-1.18374	2.09578e-10	20.81	21.07	21.42	19.94	12.47	10.4	9.18
ENSMUSG00000039640	Mrpl12	-1.1836	1.74929e-08	155.863	167.02	164.74	135.83	93.81	85.64	60.25
ENSMUSG00000018433	Nol11	-1.1828	2.44617e-13	26.81	29.3	27.75	23.38	14.95	12.92	13.52
ENSMUSG00000020741	Cluh	-1.18254	0.000737956	28.6967	17.33	22.41	46.35	9.01	17.76	18.15
ENSMUSG00000028540	Dph2	-1.18179	2.40586e-11	6.89667	6.78	7.52	6.39	3.59	3.44	3.64
ENSMUSG00000007659	Bcl2l1	-1.18126	3.27141e-12	21.5967	21.72	22.2	20.87	12.58	10.98	9.79
ENSMUSG00000020547	Bzw2	-1.1806	5.1494e-10	55.99	59.29	62.12	46.56	33.94	26.39	26.06
ENSMUSG00000006641	Slc5a6	-1.17956	1.51546e-07	5.53333	4.67	5.09	6.84	2.37	3.09	3.16
ENSMUSG00000032803	Cdv3	-1.17892	3.98869e-17	55.7933	58.06	60.07	49.25	28.24	27.61	30.73
ENSMUSG00000031628	Casp3	-1.17837	2.55761e-08	53.57	63.57	59.01	38.13	30.07	26.23	26.56
ENSMUSG00000085569	Gm12602	-1.1762	1.99031e-05	6.92	7.66	8.58	4.52	4.05	3.79	2.85
ENSMUSG00000036136	Fam110c	-1.17591	1.61548e-09	5.52	5.71	5.5	5.35	3.14	2.45	2.97
ENSMUSG00000036078	Sigmar1	-1.17588	1.65781e-15	45.7667	46.44	46.21	44.65	25.66	23.14	22.22
ENSMUSG00000046791	Riox1	-1.17502	0.00597642	6.58333	3.75	4.34	11.66	1.86	4.19	4.34
ENSMUSG00000030880	Polr3e	-1.17409	1.71274e-09	5.05	4.94	5.8	4.41	2.87	2.37	2.6
ENSMUSG00000034321	Exosc1	-1.17361	8.52747e-07	10.3067	8.93	8.31	13.68	4.47	5.74	5.93
ENSMUSG00000042814	Mcts2	-1.17236	2.22871e-05	13.4733	15.6	13.49	11.33	8.58	7.58	4.7
ENSMUSG00000003549	Ercc1	-1.17134	6.08484e-06	67.3033	55.02	56.89	90	24.77	44.59	36.28
ENSMUSG00000033099	Nol12	-1.17	2.92713e-06	35	42.05	38.07	24.88	22.61	17.47	14.17
ENSMUSG00000000184	Ccnd2	-1.16987	3.57748e-16	21.5167	22.59	21.81	20.15	10.73	10.21	12.7
ENSMUSG00000025962	Fastkd2	-1.16935	7.53513e-05	14.82	18.23	17.99	8.24	9.07	7.79	6.12
ENSMUSG00000049482	Ctu2	-1.16895	4.98409e-10	6.71333	6.81	7.14	6.19	3.94	3.47	3.04
ENSMUSG00000022009	Nufip1	-1.16829	2.37505e-08	11.09	12.18	12.51	8.58	6.41	5.65	5.2
ENSMUSG00000024937	Ehbp1l1	-1.16696	2.98678e-06	8.6	6.44	8.17	11.19	3.36	4.96	5.22
ENSMUSG00000052485	Tmem171	-1.16604	1.52522e-10	18.81	17.59	19.8	19.04	10.74	9.81	8.82
ENSMUSG00000059900	Tmem40	-1.16581	9.62245e-06	13.3833	14.94	15.86	9.35	8.67	6.39	5.74
ENSMUSG00000026917	Wdr5	-1.16528	1.65113e-15	43.4667	43.2	44.25	42.95	24.68	21.33	21.95
ENSMUSG00000040749	Siah1b	-1.16487	3.96626e-07	11.4633	12.88	13.13	8.38	6.65	5.57	5.66
ENSMUSG00000053604	Rpia	-1.16076	4.25304e-10	10.3867	11.36	11.29	8.51	5.82	5.42	5.03
ENSMUSG00000026663	Atf6	-1.16053	1.75017e-10	9.49	8.83	8.69	10.95	4.44	4.64	5.9
ENSMUSG00000017861	Mybl2	-1.15945	3.79237e-14	31.2567	28.34	30.61	34.82	15.72	17.27	16.23
ENSMUSG00000029196	Tada2b	-1.15765	1.6418e-14	12.6867	12.75	13.17	12.14	6.5	6.28	7.2
ENSMUSG00000028034	Fubp1	-1.15564	4.38834e-09	16.3233	18.49	18.29	12.19	9.14	7.58	8.97
ENSMUSG00000031730	Dhodh	-1.15492	8.60961e-08	7.13667	7.9	7.59	5.92	4.54	3.4	3.26
ENSMUSG00000004446	Bid	-1.15461	1.71629e-07	18.81	21.4	20.25	14.78	11.9	9.14	8.47
ENSMUSG00000038563	Efl1	-1.15227	5.81102e-09	7.06333	6.39	6.55	8.25	3.62	3.21	4.36
ENSMUSG00000018697	Aatf	-1.15126	7.00131e-16	49.1767	49.74	52.27	45.52	27.02	24.26	26.41
ENSMUSG00000002343	Armc6	-1.15112	4.61298e-11	11.54	10.47	11.13	13.02	6.03	6.28	5.96
ENSMUSG00000004929	Thop1	-1.15079	5.42726e-10	19.1467	15.62	19.16	22.66	9.54	10.71	10.1
ENSMUSG00000032788	Pdxk	-1.1505	4.88521e-05	6.12333	4.54	5.38	8.45	2.27	3.67	3.84
ENSMUSG00000029610	Aimp2	-1.14828	1.8444e-08	66.96	71.17	71.83	57.88	43.22	32.29	30.03
ENSMUSG00000018446	C1qbp	-1.14775	2.16593e-18	115.66	113.24	114.98	118.76	60.37	64.2	58.8
ENSMUSG00000032369	Plscr1	-1.14746	2.92367e-05	48.56	53.86	58.69	33.13	33.98	22.85	19.48
ENSMUSG00000046865	Fbl	-1.14493	4.67969e-06	104.53	119.15	117.9	76.54	72.39	47.93	44.45
ENSMUSG00000032501	Trib1	-1.14229	1.55184e-07	10.7867	9.1	9.47	13.79	4.96	5.56	6.73
ENSMUSG00000030878	Cdr2	-1.14111	1.19261e-08	6.75667	7.11	7.49	5.67	3.98	3.66	3.08
ENSMUSG00000011254	Thg1l	-1.14013	7.66264e-05	19.83	23.89	21.27	14.33	13.63	10.89	6.8
ENSMUSG00000038046	Mrm3	-1.13964	3.23641e-05	13.18	14.79	15.82	8.93	8.79	6.35	5.7
ENSMUSG00000030029	Lrig1	-1.13931	4.05347e-07	29.64	21.7	30.05	37.17	13.02	15.85	18.66
ENSMUSG00000048486	Fitm2	-1.13821	2.77351e-09	7.88667	8.13	8.8	6.73	4.49	3.63	4.45
ENSMUSG00000021569	Trip13	-1.13819	1.28385e-09	23.93	26.67	26.41	18.71	13.3	11.83	12.99
ENSMUSG00000021374	Nup153	-1.13627	1.607e-07	16.5	14.47	14.94	20.09	7.49	7.67	11.37
ENSMUSG00000026617	Bpnt1	-1.13396	1.01865e-05	42.7967	50.77	48.85	28.77	28.45	19.15	20.45
ENSMUSG00000020844	Nxn	-1.13365	1.80747e-08	25.04	21.4	26.72	27	14.94	14.15	10.87
ENSMUSG00000040842	Szrd1	-1.13279	6.88754e-09	85.09	91.35	94.24	69.68	53.85	40.38	41.46
ENSMUSG00000041859	Mcm3	-1.132	8.44092e-10	115.667	123.68	128.2	95.12	70.65	54.6	59.5
ENSMUSG00000037296	Lsm1	-1.13123	2.53816e-06	23.1633	26.34	25.63	17.52	15.48	11.39	10.02
ENSMUSG00000022427	Tomm22	-1.13104	1.29248e-05	332.483	384.22	379.64	233.59	232.19	158.07	138.67
ENSMUSG00000033323	Ctdp1	-1.13026	7.19299e-15	14.8533	14.34	15.36	14.86	7.98	7.93	7.92
ENSMUSG00000030062	Rpn1	-1.12681	2.49474e-13	61.35	63.84	63.74	56.47	36.09	32.19	30.15
ENSMUSG00000027509	Rae1	-1.12577	5.71197e-10	45.5	48.72	46.99	40.79	28.21	23.49	21.25
ENSMUSG00000031982	Arv1	-1.12537	5.26215e-05	8.77667	7.25	6.64	12.44	4.14	5.02	5.06
ENSMUSG00000083097	Gm14494	-1.1235	5.24176e-06	164.81	195.48	180.44	118.51	105.74	88.97	69.26
ENSMUSG00000030082	Sec61a1	-1.12327	1.06698e-16	39.8367	37.19	40.07	42.25	21.68	20.63	21.96
ENSMUSG00000024622	Hmgxb3	-1.12189	8.13562e-08	5.04667	4.12	4.61	6.41	2.66	2.73	2.78
ENSMUSG00000032261	Sh3bgrl2	-1.1217	1.44946e-12	12.71	13.7	13.26	11.17	6.97	6.18	7.35
ENSMUSG00000030079	Ruvbl1	-1.12114	1.25439e-08	97.9433	105.64	108.62	79.57	62.06	45.88	49.56
ENSMUSG00000026107	Nabp1	-1.12093	3.28839e-08	9.38333	10.92	10.31	6.92	5.24	4.83	5.06
ENSMUSG00000091021	Gm17300	-1.12087	0.0039496	5.12	7.63	5.16	2.57	3.8	2.26	2.11
ENSMUSG00000078789	Dph1	-1.11585	2.49728e-08	5.20667	4.84	5.48	5.3	2.8	3.1	2.53
ENSMUSG00000003868	Ruvbl2	-1.11488	1.70445e-12	74.03	76.53	77.53	68.03	43.92	39.82	35.99
ENSMUSG00000039748	Exo1	-1.11472	3.8922e-12	6.45667	6.01	6.33	7.03	3.52	3.25	3.72
ENSMUSG00000014873	Surf2	-1.11466	9.1897e-10	12.1767	11.51	12.15	12.87	6.97	7.09	5.66
ENSMUSG00000081476	Itpa-ps1	-1.11346	0.000134698	101.373	119.06	118.18	66.88	74.23	47.45	41.35
ENSMUSG00000059555	Tor4a	-1.11329	8.27855e-15	22.68	21.85	23.65	22.54	12.49	12.31	12.01
ENSMUSG00000033629	Hacd3	-1.10979	6.02981e-09	57.8767	60.26	66.97	46.4	35.36	29.4	29.07
ENSMUSG00000028885	Smpdl3b	-1.10896	3.61429e-11	35.0667	35.71	38.43	31.06	20.48	18.77	17.71
ENSMUSG00000016257	Prelid3b	-1.10644	3.54314e-05	54.4333	63.91	64.62	34.77	36.79	26.47	24.89
ENSMUSG00000063888	Rpl7l1	-1.10561	1.71701e-05	87.9633	102.51	101.87	59.51	60.98	42.58	38.94
ENSMUSG00000019814	Ltv1	-1.10557	1.65441e-10	30.83	30.54	26.6	35.35	16.07	17.46	16.9
ENSMUSG00000068335	Dok1	-1.10479	9.98235e-09	20.5933	20.03	22.75	19	12.72	11.22	9.56
ENSMUSG00000024683	Mrpl16	-1.10089	3.96587e-10	16.13	15.58	17.14	15.67	9.64	9.04	7.66
ENSMUSG00000032171	Pin1	-1.10024	1.21237e-07	54.81	59.32	56.2	48.91	36.76	29.05	23.47
ENSMUSG00000034165	Ccnd3	-1.09985	2.34081e-06	9.15	7.13	8.26	12.06	4.1	5.53	5.44
ENSMUSG00000036990	Otud4	-1.09927	7.14089e-05	27.95	22.87	24.58	36.4	9.74	14.96	21.62
ENSMUSG00000030224	Strap	-1.09878	2.98608e-09	88.3767	99.82	94.96	70.35	53.78	44.54	46.16
ENSMUSG00000005846	Rsl1d1	-1.09768	2.31159e-10	124.117	143.36	130.14	98.85	67.88	69.51	66.02
ENSMUSG00000009566	Fpgs	-1.09412	4.58413e-05	13.01	8.84	12.95	17.24	5.49	8.59	7.43
ENSMUSG00000054720	Lrrc8c	-1.09341	0.000189514	19.93	14.98	15.54	29.27	7.99	10.39	14.76
ENSMUSG00000025236	Adpgk	-1.09275	3.96499e-07	7.76667	6.26	7.4	9.64	3.5	4.86	4.48
ENSMUSG00000021326	Trim27	-1.09254	1.09878e-06	16.61	11.7	18.11	20.02	7.89	9.83	9.72
ENSMUSG00000008435	Rdh13	-1.08976	2.39949e-05	5.06333	5.59	5.77	3.83	3.62	2.2	2.48
ENSMUSG00000029551	Psmg3	-1.08698	1.88357e-06	10.7833	10.65	11.38	10.32	7.45	5.71	4.56
ENSMUSG00000057421	Las1l	-1.08688	6.96878e-08	14.65	16.65	15.67	11.63	9.26	6.82	8.06
ENSMUSG00000026127	Imp4	-1.08563	2.22279e-13	15.29	15.8	15.87	14.2	9	8.25	8.01
ENSMUSG00000038827	Abitram	-1.08532	1.06778e-07	5.56667	4.85	5.02	6.83	3.14	2.95	3.14
ENSMUSG00000032290	Ptpn9	-1.08374	7.02082e-08	28.76	23.02	27.64	35.62	13.79	16.42	17.67
ENSMUSG00000116564	Riok2	-1.08352	0.000305126	21.01	26.68	23.95	12.4	13.98	12.28	8.28
ENSMUSG00000061979	Rcc1l	-1.08337	8.11082e-08	18.1133	15.82	19.23	19.29	11.91	8.61	9.41
ENSMUSG00000032300	1700017B05Rik	-1.08133	0.00555259	6.87333	4.27	4.63	11.72	2.22	4.34	5
ENSMUSG00000056076	Eif3b	-1.08067	5.53811e-11	280.74	286.46	305.78	249.98	174.53	140.59	149.88
ENSMUSG00000030835	Nomo1	-1.08064	2.79874e-07	42.1567	34	38.48	53.99	20.03	23.15	27.22
ENSMUSG00000006732	Mettl1	-1.0801	1.80969e-07	24.1933	25.94	26.35	20.29	15.34	13.88	10.78
ENSMUSG00000032640	Chsy1	-1.07945	3.37656e-09	13.6467	11.35	15.2	14.39	7.35	6.88	8.49
ENSMUSG00000039660	Spout1	-1.07901	2.00856e-07	16.0933	16.5	18.14	13.64	10.64	7.61	8.39
ENSMUSG00000030403	Vasp	-1.07751	2.28918e-16	67.7467	64.75	69.53	68.96	37.21	38.58	36.98
ENSMUSG00000017664	Slc35c2	-1.07701	0.000579288	7.49667	4.84	6.57	11.08	3	5.01	4.57
ENSMUSG00000020430	Pes1	-1.07645	8.12095e-06	106.283	120.09	122.21	76.55	74.31	52.95	48.53
ENSMUSG00000093904	Tomm20	-1.07391	1.29325e-06	104.787	118.72	114.92	80.72	71.27	54.49	48.01
ENSMUSG00000085241	Snhg3	-1.07389	0.00233101	15.81	20.45	17.7	9.28	12.26	8.3	5.52
ENSMUSG00000074825	Itpripl1	-1.07314	3.82272e-11	17.41	15.83	17.17	19.23	9.06	9.33	10.76
ENSMUSG00000106831	Ube2n-ps1	-1.07155	0.000117647	8.92	9.33	10.04	7.39	5	5.26	4.61
ENSMUSG00000038671	Arfrp1	-1.07148	1.20195e-09	12.23	12.78	12.84	11.07	7.64	6.48	6.25
ENSMUSG00000030521	Mphosph10	-1.07029	2.10578e-05	8.75333	11.24	8.98	6.04	4.62	5.7	4.29
ENSMUSG00000030036	Mogs	-1.07029	0.00119047	10.07	6.04	8.76	15.41	4.24	5.43	7.33
ENSMUSG00000022111	Uchl3	-1.06954	2.38311e-06	12.83	15.36	13.61	9.52	8.16	6.99	6.22
ENSMUSG00000029504	Ddx51	-1.06829	2.29232e-08	7.60333	8.2	8.18	6.43	4.77	3.96	3.96
ENSMUSG00000074797	Itpa	-1.06791	0.000393732	11.0033	12.98	13.37	6.66	7.76	5.65	4.88
ENSMUSG00000043415	Otud1	-1.06739	0.00167154	6.15333	3.78	5.24	9.44	2.5	3.39	4.54
ENSMUSG00000019297	Nop9	-1.06703	3.0404e-12	22.1567	20.43	23.06	22.98	12.84	12.52	11.75
ENSMUSG00000043091	Tuba1c	-1.06669	2.35799e-13	252.373	257.39	261.66	238.07	153.33	135.67	133.37
ENSMUSG00000002017	Fam98a	-1.06331	3.15527e-07	27.6833	32.12	29.34	21.59	17.99	13.55	14.8
ENSMUSG00000053907	Mat2a	-1.0629	2.25325e-05	70.7867	87.7	79.08	45.58	47.2	34.55	36.64
ENSMUSG00000030493	Faap24	-1.0624	2.40135e-09	11.4367	10.73	11.81	11.77	6.31	6.92	6
ENSMUSG00000032078	Zpr1	-1.06212	1.07574e-10	28.28	29.42	29.81	25.61	17.24	15.95	14.24
ENSMUSG00000040918	Slc19a2	-1.06152	2.97847e-10	11.5033	11.52	11.42	11.57	7.04	5.66	6.63
ENSMUSG00000056305	Usp39	-1.06007	6.87843e-05	58.39	68.46	67.58	39.13	42.65	27.06	27.92
ENSMUSG00000020392	Cdkn2aipnl	-1.05827	8.48585e-05	80.85	93.25	92.96	56.34	60.21	40.88	34.09
ENSMUSG00000034998	Foxn2	-1.05791	2.14124e-05	7.89333	9.14	9.43	5.11	4.95	3.91	4.4
ENSMUSG00000025986	Slc39a10	-1.05761	5.9036e-11	7.89	7.43	8.36	7.88	3.87	4.5	4.98
ENSMUSG00000081999	Gm13461	-1.05751	0.000329447	15.9233	17.59	19.04	11.14	11.75	7.05	7.84
ENSMUSG00000045503	Sys1	-1.05747	7.51552e-08	5.00667	4.3	5.2	5.52	2.49	3.21	2.76
ENSMUSG00000034120	Srsf2	-1.05729	3.35516e-13	216.173	210.87	240.91	196.74	126.37	114.77	123.35
ENSMUSG00000039985	Sinhcaf	-1.05523	7.98571e-10	21.1633	23.07	22.85	17.57	12.44	10.96	12.32
ENSMUSG00000110331	Nudc-ps1	-1.05397	3.70385e-06	117.827	130.7	133.32	89.46	80.59	59.08	58.52
ENSMUSG00000043421	Hilpda	-1.05362	0.000244317	11.96	14.19	13.35	8.34	8.71	6.02	5.34
ENSMUSG00000020649	Rrm2	-1.05248	9.02639e-13	140.913	129.43	138.11	155.2	74.63	76.09	88.55
ENSMUSG00000100801	Gm15459	-1.05201	7.89756e-08	1714.15	1906.43	1887.84	1348.18	1135.35	868.83	887.03
ENSMUSG00000034424	Gcsh	-1.05184	6.46449e-08	177.323	191.44	194.81	145.72	115.67	98.88	84.46
ENSMUSG00000072258	Taf1a	-1.0515	1.56045e-06	5.33667	6.45	5.16	4.4	3.01	2.97	3.06
ENSMUSG00000035372	1810055G02Rik	-1.05112	2.51827e-09	23.2567	21.4	22.07	26.3	11.32	13.57	14.7
ENSMUSG00000064264	Zfp428	-1.05085	8.39271e-06	15.5267	12.26	14.37	19.95	8.42	9.65	8.32
ENSMUSG00000085666	Tdg-ps2	-1.04933	3.83356e-06	50.2967	53.96	58.94	37.99	33.97	24	26.96
ENSMUSG00000067722	BC003965	-1.04884	8.63463e-05	7.71667	8.32	9.34	5.49	5.54	3.74	3.71
ENSMUSG00000039768	Dnajc11	-1.04777	7.88724e-11	14.8833	15.08	16.26	13.31	9.29	7.71	8.23
ENSMUSG00000066278	Vps37b	-1.04728	2.09761e-07	8.64667	7.66	8.15	10.13	4.79	5.41	4.52
ENSMUSG00000022972	Cfap298	-1.04587	1.57256e-05	25.2	27.21	28.95	19.44	17.42	14.03	11.13
ENSMUSG00000027808	Serp1	-1.04557	0.000128615	108.037	134.9	126.23	62.98	72.98	52.99	56.81
ENSMUSG00000078532	Nkain1	-1.04537	6.57705e-08	30.33	24.15	32.01	34.83	16.69	16.78	18.23
ENSMUSG00000063785	Utp14a	-1.04352	2.3654e-07	12.23	14.17	12.81	9.71	7.62	6.87	6.27
ENSMUSG00000025280	Polr3a	-1.04333	9.93841e-07	6.41333	5.42	6.14	7.68	3.37	3.16	4.44
ENSMUSG00000001053	N4bp3	-1.04329	0.000314765	6.79	4.61	6.51	9.25	3.02	4.83	3.79
ENSMUSG00000030431	Tmem238	-1.04097	0.000459918	23.3767	16.91	19	34.22	10.25	16.67	13.23
ENSMUSG00000052033	Pfdn4	-1.04043	6.16397e-06	25.9167	31.78	26.99	18.98	16.86	14.53	12.66
ENSMUSG00000028330	Ncbp1	-1.0396	6.54612e-05	72.8333	83.35	87	48.15	52.72	36.14	34.67
ENSMUSG00000051557	Pusl1	-1.03876	5.40854e-08	8.47667	9.29	8.56	7.58	5.15	4.88	4.43
ENSMUSG00000024078	Ttc27	-1.03849	6.90935e-06	25.84	29.5	29.9	18.12	17.03	13.29	13.65
ENSMUSG00000066839	Ecsit	-1.03825	1.4031e-08	20.53	21.66	21.69	18.24	13.36	10.67	10.97
ENSMUSG00000024999	Noc3l	-1.03712	1.11031e-05	10.2133	8.65	8.84	13.15	4.58	6.11	6.9
ENSMUSG00000021411	Pxdc1	-1.03674	4.32022e-07	13.3533	13.55	14.23	12.28	9.28	6.48	7
ENSMUSG00000003518	Dusp3	-1.03649	7.41857e-13	14.3133	14.97	14.45	13.52	8.3	8.04	8.15
ENSMUSG00000015656	Hspa8	-1.03629	8.53644e-08	1134.83	1274.52	1244.79	885.19	754.96	590.21	589.92
ENSMUSG00000001416	Cct3	-1.03546	2.57402e-06	157.947	173.56	181.7	118.58	109.09	79.1	81.02
ENSMUSG00000021958	Pinx1	-1.03437	5.92858e-07	10.0867	9.34	8.78	12.14	5.32	5.78	6.27
ENSMUSG00000037601	Nme1	-1.03378	1.11553e-06	71.0833	76.81	78.04	58.4	50.58	35.84	34.82
ENSMUSG00000023030	Slc11a2	-1.0333	1.58353e-06	5.66	5.68	6.28	5.02	3.94	3.04	2.68
ENSMUSG00000029599	Ddx54	-1.03246	5.43438e-06	20.31	15.32	19.06	26.55	9.91	13.07	12.04
ENSMUSG00000073433	Arhgdig	-1.02947	1.4877e-06	15.4767	13.08	15.21	18.14	7.51	10.41	8.82
ENSMUSG00000038683	Pak1ip1	-1.02939	2.79463e-07	25.0967	27.93	27.3	20.06	16.72	12.85	13.44
ENSMUSG00000028156	Eif4e	-1.02737	1.54761e-07	54.5967	61.77	60.88	41.14	34.38	30.15	29.23
ENSMUSG00000029147	Ppm1g	-1.0267	4.01067e-15	94.5833	90.53	92.82	100.4	52.93	55.75	54.52
ENSMUSG00000025209	Twnk	-1.02662	3.56594e-08	14.39	12.78	15.09	15.3	9.4	7.1	8.27
ENSMUSG00000017009	Sdc4	-1.02558	4.84561e-08	136.64	144.3	151.87	113.75	91.4	67.7	75.82
ENSMUSG00000032288	Imp3	-1.02478	5.46088e-06	63.9967	72.83	71.11	48.05	43.55	34.16	32.17
ENSMUSG00000069844	Sco1	-1.02398	2.84274e-05	6.04667	6.84	6.95	4.35	4.11	3.02	3.26
ENSMUSG00000026608	Kctd3	-1.02385	4.78006e-07	12.1533	13.37	13.64	9.45	8.02	6.48	6.41
ENSMUSG00000032898	Fbxo21	-1.02279	0.000124026	5.91667	4.66	5.06	8.03	2.7	3.2	4.41
ENSMUSG00000025558	Dock9	-1.01823	1.4343e-06	6.83	5.84	6.26	8.39	3.86	3.28	4.76
ENSMUSG00000028953	Abcf2	-1.01724	9.59795e-08	159.187	170.59	175.32	131.65	108.14	83.15	83.78
ENSMUSG00000030056	Isy1	-1.01655	6.42172e-05	7.51	8.64	8.73	5.16	5.3	3.54	4.13
ENSMUSG00000026701	Prdx6	-1.01614	1.07882e-08	139.31	147.45	151.11	119.37	92.22	76.17	72.64
ENSMUSG00000027787	Nmd3	-1.01379	0.000156529	6.96667	9.23	7.54	4.13	4.28	3.99	3.81
ENSMUSG00000032553	Srprb	-1.01253	3.52224e-07	27.6133	30.24	29.63	22.97	19.04	14.62	14.19
ENSMUSG00000059796	Eif4a1	-1.01203	0.00121741	592.91	727.23	721.78	329.72	473.67	282.95	265.74
ENSMUSG00000031432	Prps1	-1.01202	2.69912e-07	73.2233	77.45	82.66	59.56	49.78	37.6	39.61
ENSMUSG00000034343	Ube2f	-1.0111	3.09316e-08	6.03667	6.34	6.51	5.26	3.96	3.25	3.28
ENSMUSG00000046733	Gprc5a	-1.01097	0.00025345	37.0133	26.32	31.25	53.47	16.8	22.77	25.45
ENSMUSG00000028345	Tex10	-1.01047	1.90302e-05	19.8467	23.77	22.08	13.69	13.37	10.03	11.04
ENSMUSG00000070319	Eif3g	-1.00985	8.48708e-06	192.813	213.63	214.8	150.01	140.31	103.26	90.53
ENSMUSG00000021998	Lcp1	-1.00977	1.28939e-10	22.08	20.92	21.72	23.6	11.93	11.55	15.17
ENSMUSG00000021116	Eif2s1	-1.00898	5.2831e-06	63.5633	76.82	69.13	44.74	41.24	36.73	32.46
ENSMUSG00000033917	Gde1	-1.00853	6.38309e-08	38.13	37.95	42.7	33.74	24.22	23.23	18.88
ENSMUSG00000038697	Taf5l	-1.00427	2.02895e-07	35.9333	36.64	39.42	31.74	25.13	19.36	18.14
ENSMUSG00000031568	Rwdd4a	-1.00399	1.05116e-07	23.71	26.32	26.09	18.72	14.83	12.59	14.01
ENSMUSG00000004105	Angptl2	-1.0038	1.99042e-15	54.16	52.74	53.58	56.16	31.23	30.47	33.26
ENSMUSG00000028121	Bcar3	-1.00376	8.19116e-10	10.6967	9.61	10.63	11.85	6.17	5.9	6.7
ENSMUSG00000004268	Emg1	-1.00356	7.42005e-06	37.7533	42.89	43.06	27.31	25.86	20.98	18.95
ENSMUSG00000060098	Prmt7	-1.0029	1.53411e-06	23.4033	25.99	25.02	19.2	16.29	13.35	11.16
ENSMUSG00000041360	Pum3	-1.00263	2.29932e-08	14.9733	16.98	16.16	11.78	8.47	9.25	8.5
ENSMUSG00000032563	Mrpl3	-1.00253	3.07419e-05	31.7333	36.24	36.45	22.51	22.95	16.9	15.41
ENSMUSG00000004530	Coro1c	-1.00082	1.04349e-14	38.4867	37.58	38.23	39.65	22.7	21.16	23.74
ENSMUSG00000101188	Eif4a-ps4	-1.00062	0.00158918	339.993	409.23	418.61	192.14	277.51	161.62	151.56
